# Supplementary material for: Characterization of Phytochrome-Interacting Factor Genes in Pepper and Functional Analysis of CaPIF8 in Cold and Salt Stress
Source: Front Plant Sci. 2021 Oct 25;12:746517. doi: 10.3389/fpls.2021.746517 (PMC8572859; doi:10.3389/fpls.2021.746517)
Supplement: Supplementary file 1 [file Table_1.xls]

## Sheet: Sheet1
Table S1. Primers used in this study.
Primer name	Gene ID	Forward primer (5'-3')	Reverse primer (5'-3')	Function
CaPIF8	Capana01g003548	GATGGGCATGGGTATGGGTA	AGGTCATTGGCTGCATGAAC	qRT-PCR
CaRBOHA	Capana01g000138	TGGTATTCGCACCACCTTCT	TATTGCCACCGTCTTGGAGT	qRT-PCR
CaRBOHB	Capana08g001513	TACATGCCACGGATGAGGAA	CATCACAACACCGGTCCATC	qRT-PCR
CaCAT2	Capana00g004767	GCACAGTTGCTAGAGAGCAC	GATAGGCACTCCCAGCTGAT	qRT-PCR
CaNCED1	Capana00g003114	TATGCTCGTGGACTCTTCGG	AGACATCGCGAGTAATCGGT	qRT-PCR
CaNCED3	Capana01g003704	GAAGAGCCAGAGACGGATGA	TCGTTTCCTCGACTCTCCAG	qRT-PCR
CaNCED6	Capana05g002276	AAAGTGGACCCTACCACAGG	TGGAGTCCGGAGAGAAATCG	qRT-PCR
CaABF1	Capana00g001152	TGCCAAATCCGTCTGCAAAT	TCCTCTTCCACCTTCACCAC	qRT-PCR
CaABI5	Capana00g002267	CACAGCCAGAGTGTAAGTGC	TACGACACAACGGTTCAGGA	qRT-PCR
CaCBF1	Capana03g002392	GCAAAGTGAGAGAACCCAAT	CAGAACGACCCCTTAATGAT	qRT-PCR
CaNHX2	Capana08g001332	GAAAGAGCTCACACCTGCTG	CCAGCAACAGAACAAACGGA	qRT-PCR
CaActin	Capana12g001934	GACGTGACCTAACTGATAACCTGAT	CTCTCAGCACCAATGGTAATAACTT	qRT-PCR
CaPIF8-GFP	Capana01g003548	ATACACCAAATCGACTCTAGTCTAGAATGACACAGTGTGTAC	TCCTCGCCCTTGCTCACCATGGTACCATTTTTATGGCCAG	Subcellular localization
CaPIF8-TRV2	Capana01g003548	ATTCTGTGAGTAAGGTTACCGAATTCATGACACAGTGTGTAC	TCTTCGGGACATGCCCGGGCCTCGAGCTCTCCGCCGTTTTT	VIGS
