# Supplementary material for: Characterization of Phytochrome-Interacting Factor Genes in Pepper and Functional Analysis of CaPIF8 in Cold and Salt Stress
Source: Front Plant Sci. 2021 Oct 25;12:746517. doi: 10.3389/fpls.2021.746517 (PMC8572859; doi:10.3389/fpls.2021.746517)
Supplement: Supplementary file 2 [file Table_2.XLS]

## Sheet: Sheet1
Table S2. The accession numbers of PIFs used in this study.
Species	Name	Locus
pepper	CaPIF1	Capana09g001161
	CaPIF3	Capana08g001686
	CaPIF4	Capana07g001126
	CaPIF7a	Capana03g000857
	CaPIF7b	Capana00g004742
	CaPIF8	Capana01g003548
Arabidopsis	AtPIF1	AT2G20180
	AtPIF2	AT2G46970
	AtPIF3	AT1G09530
	AtPIF4	AT2G43010
	AtPIF5	AT3G59060
	AtPIF6	AT3G62090
	AtPIF7	AT5G61270
	AtPIF8	AT4G00050
tomato	SlPIF1a	Solyc09g063010
	SlPIF1b	Solyc06g008030
	SlPIF3	Solyc01g102300
	SlPIF4	Solyc07g043580
	SlPIF7a	Solyc03g115540
	SlPIF7b	Solyc06g069600
	SlPIF8a	Solyc01g090790
	SlPIF8b	Solyc10g018510
maize	ZmPIF3.1	GRMZM2G115960
	ZmPIF3.2	GRMZM2G387528
	ZmPIF3.3	GRMZM2G062541
	ZmPIF4.1	GRMZM5G865967
	ZmPIF4.2	GRMZM2G165042
	ZmPIF5.1	GRMZM2G065374
	ZmPIF5.2	GRMZM2G016756
rice	OsPIL11	Os12g0610200
	OsPIL12	Os03g0639300
	OsPIL13	Os03g0782500
	OsPIL14	Os07g0143200
	OsPIL15	Os01g0286100
	OsPIL16	Os05g0139100
